# Supplementary material for: Jellyfish Body Plans Provide Allometric Advantages beyond Low Carbon Content
Source: PLoS One. 2013 Aug 13;8(8):e72683. doi: 10.1371/journal.pone.0072683 (PMC3742524; doi:10.1371/journal.pone.0072683)
Supplement: Dataset S2 — Data used to compare rates of respiration of jellyfish and other pelagic taxa from different depths. (XLSX) [file pone.0072683.s004.xlsx]

## Sheet: Resp cnid & cteno deep (2)
Relative depth	Phylum	Class or Family	Species	Temp (°C)	Depth (m)	Size as reported	Units	WW or vol	Units	ESD (cm)	Respiration as reported/calculated	Units	Respiration (ml O2 ind-1 h-1)	Source
NA	Cnidaria	Hydrozoa	Aeginura grimaldii	6		1.75	g WW	1.75	g	1.49511	27.25	ml O2 h-1 g WW-1	0.0476945	1
NA	Cnidaria	Hydrozoa	Aequorea victoria	10		290	mg DW	7	g	2.37323	0.11	ml O2 h-1 mg DW-1	0.0319	15
NA	Cnidaria	Hydrozoa	Aglantha digitale	1.1		14	mg DW	2.98	g	1.78536	2.27	ml O2 ind-1 h-1	0.00227	16
NA	Cnidaria	Hydrozoa	Aglantha digitale	10		6	mg DW	0.128	g	0.62532	0.93	ml O2 h-1 mg DW-1	0.00558	15
NA	Cnidaria	Hydrozoa	Botrynema brucei	5		1.3299	g WW	1.33	g	1.36442	0.14	mmol O2 g-1 h-1	0.00425	17
NA	Cnidaria	Hydrozoa	Bougainvillia muscus	34		20.9	mg WW	0.0209	g	0.341801	0.058	mmol O2 ind-1 h-1	0.00146	18
NA	Cnidaria	Hydrozoa	Clytia hemisphaerica	28		25.8	mg WW	0.0258	g	0.366659	0.04	mmol O2 ind-1 h-1	0.000988	18
NA	Cnidaria	Hydrozoa	Colobonema sericeum	6		13.71	g WW	13.71	g	2.96923	4.74	ml O2 h-1 g WW-1	0.0650814	1
NA	Cnidaria	Hydrozoa	Colobonema sericeum	10		5.858	g WW	5.858	g	2.23645	0.199	mmol O2 g-1 h-1	0.0270852	17
NA	Cnidaria	Hydrozoa	Crossota sp. A	5		0.13655	g WW	0.13655	g	0.638943	0.168	mmol O2 g-1 h-1	0.000523587	17
NA	Cnidaria	Hydrozoa	Diphyes antarctica	-1.75		2.085	g WW	2.085	g	1.58499	5.6	ml O2 ind-1 h-1	0.0056	9
NA	Cnidaria	Hydrozoa	Eperetmus typus	10		99	mg DW	2.48	g	1.67934	0.25	ml O2 h-1 mg DW-1	0.02475	15
NA	Cnidaria	Hydrozoa	Eutonina indicans	10		43	mg DW	1.13	g	1.29229	0.28	ml O2 h-1 mg DW-1	0.01204	15
NA	Cnidaria	Hydrozoa	Gonionemus vertens	10		31	mg DW	0.674	g	1.08783	0.58	ml O2 h-1 mg DW-1	0.01798	15
NA	Cnidaria	Hydrozoa	Mitrocoma cellularia	15		310	mg DW	8.61	g	2.54276	0.16	ml O2 h-1 mg DW-1	0.0496	15
NA	Cnidaria	Hydrozoa	Nemopsis bachei	12		118.4	mg WW	0.1184	g	0.60928	0.127	mmol O2 ind-1 h-1	0.00297161	18
NA	Cnidaria	Hydrozoa	Pantachogon sp. A	5		0.54235	g WW	0.54235	g	1.01182	0.259	mmol O2 g-1 h-1	0.00591136	17
NA	Cnidaria	Hydrozoa	Phialidium gregarium	10		16	mg DW	0.41	g	0.921743	0.26	ml O2 h-1 mg DW-1	0.00416	15
NA	Cnidaria	Hydrozoa	Sarsia princeps	10		15	mg DW	0.395	g	0.910364	0.16	ml O2 h-1 mg DW-1	0.0024	15
NA	Cnidaria	Hydrozoa	Solmissus incisus	6		25.45	g WW	25.5	g	3.65148	5.547	ml O2 h-1 g WW-1	0.141449	1
NA	Cnidaria	Hydrozoa	Stomotoca atra	15		24	mg DW	0.558	g	1.02146	0.31	ml O2 h-1 mg DW-1	0.00744	15
NA	Cnidaria	Hydrozoa	Tetrorchis erythrogaster	5		0.4369	g WW	0.4369	g	0.941474	0.117	mmol O2 g-1 h-1	0.00117	17
NA	Cnidaria	Hydrozoa	Vampyrocrossota childressi	5		0.3499	g WW	0.3499	g	0.87431	0.14	mmol O2 g-1 h-1	0.00112	17
NA	Cnidaria	Scyphozoa	Aurelia aurita	15		120	mm BD	58.3	g	4.81024	lnR=-1.634+0.93*lnDW(mg)		0.24	19
NA	Cnidaria	Scyphozoa	Aurelia aurita	28		1330	g WW	1330	g	13.6411	1.39*WW(g)^0.708	ml O2 ind-1 h-1	9.42954	20
NA	Cnidaria	Scyphozoa	Aurelia aurita	20		0.56	g C	622	g	10.5886	0.167*DW(g)^1.002	ml O2 ind-1 h-1	2.5186	21
NA	Cnidaria	Scyphozoa	Aurelia labiata	10		490	mg DW	11.7	g	2.81641	0.14	ml O2 h-1 mg DW-1	0.0686	15
NA	Cnidaria	Scyphozoa	Cyanea capillata	10		240	mg DW	10.3	g	2.69928	0.48	ml O2 h-1 mg DW-1	0.1152	15
NA	Cnidaria	Scyphozoa	Cyanea capillata	6		145.91	g WW	146	g	6.53203	3.169	ml O2 h-1 g WW-1	0.462674	1
NA	Cnidaria	Scyphozoa	Nemopilema nomurai	24		7800	g WW	7800	g	24.5983	0.549*WW(g)	ml O2 d-1	178.425	22
NA	Cnidaria	Scyphozoa	Paraphyllina ransoni	5		0.26595	g WW	0.26595	g	0.797912	0.33	mmol O2 g-1 h-1	0.00202	17
NA	Cnidaria	Scyphozoa	Pelagia noctiluca	18		147.9	mg DW	5.7	cm3	2.21617	1.02	ml O2 h-1 mg DW-1	0.151	23
NA	Cnidaria	Scyphozoa	Periphylla periphylla	5		22.93	g WW	22.93	g	3.52445	0.152	mmol O2 g-1 h-1	0.0795	17
NA	Cnidaria	Scyphozoa	Poralia rufescens	6		298.25	g WW	298.25	g	8.28794	0.429	ml O2 h-1 g WW-1	0.127949	1
NA	Cnidaria	Scyphozoa	Rhizostoma pulmo	26		1213	g WW	1213	g	13.2288	0.025*WW(g)^0.993	ml O2 h-1	28.8545	22
NA	Cnidaria	Scyphozoa	Stomolophus meleagris	30		1000	gWW	1000	g	12.4042	0.05	ml O2 h-1 gWW-1	50	15
NA	Ctenophora	Ctenophora	Agmayeria tortugensis	6		46.34	gWW	46.34	g	4.45587	5.828 ul O2 h-1 g WW-1	ul O2 ind-1 h-1	0.27007	1
NA	Ctenophora	Ctenophora	Bathocyroe fosteri	6		24.38	gWW	24.38	g	3.59722	2.163 ul O2 h-1 g WW-1	ul O2 ind-1 h-1	0.0527339	1
NA	Ctenophora	Ctenophora	Beroe ovata	25		40	mm	9.344	g	2.61305	RR (mg O2 ind-1 h-1)=0.211*WW(g)^0.9	mg O2 ind-1 h-1	1.20551	13
NA	Ctenophora	Ctenophora	Beroe ovata	21		1	g DW	33.67	g	4.00589	RR(ml O2 g-1 h-1)=0.341*DW^1.04	ml O2 ind-1 h-1	0.341	8
NA	Ctenophora	Ctenophora	Beroe ovata	26.1		3.87	gWW	3.87	g	1.94784		ml O2 ind-1 h-1	0.0206	24
NA	Ctenophora	Ctenophora	Beroe ovata	21		55000	mg WW	55	g	4.71772	RR(ug O2 ind-1 h-1)=0.0063*WW(mg)^1.078	ug O2 ind-1 h-1	1.22468	25
NA	Ctenophora	Ctenophora	Beroe sp	-1.7		71.17	gWW	71.17	g	5.14091		ul O2 ind-1 h-1	0.0409	9
NA	Ctenophora	Ctenophora	Beroe sp	-0.8		401.58	mg DW	13.5212	g	2.95554		ul O2 ind-1 h-1	0.0154	10
NA	Ctenophora	Ctenophora	Bolinopsis vitrea	25		70	mm	34.4448	g	4.03638	RR (mg O2 ind-1 h-1)=0.034*WW(g)^0.64	mg O2 ind-1 h-1	0.250408	13
NA	Ctenophora	Ctenophora	Euryhamphaea vexilligera	25		60	mm	16.7667	g	3.17524	RR (mg O2 ind-1 h-1)=0.078*WW(g)^1.12	mg O2 ind-1 h-1	1.40244	13
NA	Ctenophora	Ctenophora	Ocyropsis	25		40	mm	9.31345	g	2.6102	RR (mg O2 ind-1 h-1)=0.154*WW(g)^0.97	mg O2 ind-1 h-1	1.02558	13
NA	Ctenophora	Ctenophora	Pleurobrachia pileus	15		0.2	gWW	0.2	g	0.725609	RR (ul O2 (ugC)-1 d-1	ul O2 ind-1 d-1	0.00558	26
Epipelagic	Annelida	Polychaeta	Tomopteris carpenteri	-0.8	<5	137.93	mg DW	0.493	cm3	0.980155	42.8	ml O2 ind-1 h-1	0.0428	10
Epipelagic	Arthropoda	Amphipoda	Hyperia gaudichaudii	-0.8	<5	105.3	mg DW	0.376	cm3	0.895528	22.33	ml O2 ind-1 h-1	0.02233	10
Epipelagic	Arthropoda	Amphipoda	Parathemisto gaudichaudii	-1	<5	13.12	mg DW	0.0469	cm3	0.447477	5.56	ml O2 ind-1 h-1	0.00556	10
Epipelagic	Arthropoda	Amphipoda	Viblia antarctica	-1.1	<5	12.14	mg DW	0.0434	cm3	0.436058	6.07	ml O2 ind-1 h-1	0.00607	10
Epipelagic	Arthropoda	Copepoda	Neocalanus plumchrus V	7.3	Epipelagic	0.785	mg DW	0.00294375	cm3	0.17785	0.68	ml O2 ind-1 h-1	0.00068	27
Epipelagic	Arthropoda	Copepoda	Neocalanus cristatus	6.3	Epipelagic	1.587	mg DW	0.00595125	cm3	0.224878	0.406	ml O2 ind-1 h-1	0.000406	27
Epipelagic	Arthropoda	Copepoda	Eucalanus bungii	6	Epipelagic	1.01	mg DW	0.0037875	cm3	0.193435	0.795	ml O2 ind-1 h-1	0.000795	27
Epipelagic	Arthropoda	Copepoda	Neocalanus gracilis	19.7	Epipelagic	0.5	mg DW	0.001875	cm3	0.153024	1.64	ml O2 ind-1 h-1	0.00164	27
Epipelagic	Arthropoda	Copepoda	Pontella danae	26.4	Epipelagic	0.7	mg DW	0.002625	cm3	0.171185	3.43	ml O2 ind-1 h-1	0.00343	27
Epipelagic	Arthropoda	Copepoda	Calanus propinquus	-1	Epipelagic	1.043	mg DW	0.00391125	cm3	0.195519	1.179	ml O2 ind-1 h-1	0.001179	27
Epipelagic	Arthropoda	Copepoda	Rhincalanus gigas	-1.7	Epipelagic	1.08	mg DW	0.00405	cm3	0.197803	0.438	ml O2 ind-1 h-1	0.000438	27
Epipelagic	Arthropoda	Copepoda	Calanus hyperboreus	1.3	Epipelagic	3.95	mg DW	0.0148125	cm3	0.304747	1.485	ml O2 ind-1 h-1	0.001485	27
Epipelagic	Arthropoda	Copepoda	Calanus hyperboreus V	0.9	Epipelagic	1.943	mg DW	0.00728625	cm3	0.24057	1.028	ml O2 ind-1 h-1	0.001028	27
Epipelagic	Arthropoda	Decapoda	Chrorismus antarcticus	-1.7	110	593.9	mg DW	2.12	cm3	1.59381	54.5	ml O2 ind-1 h-1	0.0545	9
Epipelagic	Arthropoda	Euphausiacea	Euphausia crystallorophias	-1.7	<100	46.93	mg DW	0.168	cm3	0.684644	24.9	ml O2 ind-1 h-1	0.0249	9
Epipelagic	Arthropoda	Euphausiacea	Euphausia superba	-1.6	26	350.7	mg DW	1.25	cm3	1.3365	119	ml O2 ind-1 h-1	0.119	9
Epipelagic	Arthropoda	Euphausiacea	Euphausia superba	-1	<5	353.78	mg DW	1.26	cm3	1.34005	123.57	ml O2 ind-1 h-1	0.12357	10
Epipelagic	Arthropoda	Euphausiacea	Euphausia triacantha	-0.8	<210	22.97	mg DW	0.082	cm3	0.539068	8.35	ml O2 ind-1 h-1	0.00835	10
Epipelagic	Arthropoda	Euphausiacea	Thysanoessa inermis	1.9	<150	34.78	mg DW	0.124	cm3	0.618738	13.77	ml O2 ind-1 h-1	0.01377	10
Epipelagic	Arthropoda	Mysid	Antarctomysis maxima	-1.6	120	170.5	mg DW	0.609	cm3	1.05168	29.4	ml O2 ind-1 h-1	0.0294	9
Epipelagic	Mollusca	Cephalopoda	Dosidicus gigas	5	10	12200	g WW	6440	cm3	23.0765	3.5	mmol O2 g-1 h-1	975	28
Epipelagic	Mollusca	Cephalopoda	Illex illecebrosus	15	?	400	g WW	211	cm3	7.38503	313	ml O2 kg-1 h-1	125.2	29
Epipelagic	Mollusca	Cephalopoda	Illex illecebrosus	5	10	600	g WW	316.929	cm3	8.45745	4	mmol O2 g-1 h-1	28.9341	28
Epipelagic	Mollusca	Cephalopoda	Loligo forbesi	5	10	1004	g WW	530.327	cm3	10.0406	4.62	mmol O2 g-1 h-1	106	28
Epipelagic	Mollusca	Cephalopoda	Loligo opalescens	5	10	41	g WW	21.7	cm3	3.46028	5.66	mmol O2 g-1 h-1	5.3	28
Epipelagic	Mollusca	Cephalopoda	Loligo pealei	5	10	100	g WW	52.8	cm3	4.65396	7.7	mmol O2 g-1 h-1	17.6	28
Epipelagic	Mollusca	Cephalopoda	Lolliguncula brevis	5	10	41.1	g WW	21.7	cm3	3.46028	3.86	mmol O2 g-1 h-1	3.62	28
Epipelagic		Cephalopoda	Lolliguncula brevis	5	10	40	g WW	21.1286	cm3	3.42964	6.58	mmol O2 g-1 h-1	3.1731	28
Epipelagic	Mollusca	Cephalopoda	Psychroteuthis sp.	-0.8	40	64.44	mg DW	0.23	cm3	0.760209	23.7	ml O2 ind-1 h-1	0.0237	9
Epipelagic	Mollusca	Cephalopoda	Sepioteuthis lessoniana	5	10	3.6	g WW	1.90157	cm3	1.53708	10.45	mmol O2 g-1 h-1	0.453541	28
Epipelagic	Mollusca	Cephalopoda	Sthenoteuthis oualaniensis	5	10	750	g WW	396	cm3	9.10921	2.41	mmol O2 g-1 h-1	41.3	28
Epipelagic	Mollusca	Cephalopoda	Sthenoteuthis pteropus	5	10	1300	g WW	687	cm3	10.9453	2.9	mmol O2 g-1 h-1	86	28
Epipelagic	Chaetognatha	Sagittidae	Sagitta elegans	-0.3	<150	4.5	mg DW	0.0161	cm3	0.313332	1.41	ml O2 ind-1 h-1	0.00141	16
Epipelagic	Chordata	Pisces	Merlangius merlangus	10	hook & line	297	g WW	2830	cm3	17.5448	59.2*WW(kg)^0.2+30.3*WW(kg)^-0.2*U^2.70	mg O2 kg-1 h-1	82.9	31
Epipelagic	Chordata	Pisces	Pollachius virens	10	hook & line	485	g WW	4420	cm3	20.3558	58.6*WW(kg)^0.2+50.9*WW(kg)^-0.2*U^1.63	mg O2 kg-1 h-1	123	31
Epipelagic	Chordata	Pisces	Sardinops caerulea	19	Epipelagic	189	g WW	1840	cm3	15.1996	0.3	0.3 ml O2 mg WW-1 h-1	552	30
Meso-Bathypelagic	Nemertea	Nectonemertidae	Nectonemertes mirabilis	5	700	1.0554	gWW	0.368511	cm3	0.889543	R=0.163*WW(g)^-0.54	mmol O2 ind-1 h-1	0.00361352	121
Meso-Bathypelagic	Arthropoda	Amphipoda	Primno abyssalis	5	300	6.49	mg DW	0.0243375	cm3	0.359596	5.38	ml O2 ind-1 h-1	0.00538	42
Meso-Bathypelagic	Arthropoda	Amphipoda	Cyphocaris challengeri	5	300	5.73	mg DW	0.0214875	cm3	0.344974	2.45	ml O2 ind-1 h-1	0.00245	42
Meso-Bathypelagic	Arthropoda	Decapoda	Acanthephyra acutifrons	10	600-1200	8.64	g WW	7.16503	cm3	2.39174	1.71	mmol O2 g-1 h-1	0.343273	122
Meso-Bathypelagic	Arthropoda	Decapoda	Acanthephyra curtirostris	10	650-950	2.29	g WW	1.89906	cm3	1.53641	1.88	mmol O2 g-1 h-1	0.100028	122
Meso-Bathypelagic	Arthropoda	Decapoda	Notostomus elegans	10	600-800	22.54	gWW	18.6921	cm3	3.2924	2.99	mmol O2 g-1 h-1	1.56587	122
Meso-Bathypelagic	Arthropoda	Decapoda	Notostomus gibbosus	10	800-1200	10.4	gWW	8.62457	cm3	2.5442	1.28	mmol O2 g-1 h-1	0.309295	122
Meso-Bathypelagic	Arthropoda	Decapoda	Sergestes bisulcatus	20	225-900	2.54	gWW	2.10639	cm3	1.59039	7.41	mmol O2 g-1 h-1	0.452754	122
Meso-Bathypelagic	Arthropoda	Decapoda	Sergestes tenuiremis	20	550-800+	2.61	gWW	2.16444	cm3	1.60487	4.78	mmol O2 g-1 h-1	0.300109	122
Meso-Bathypelagic	Arthropoda	Mysidacea	Gnathophausia gigas	5	800-4000	1.01	gWW	0.837579	cm3	1.16954	0.69	mmol O2 g-1 h-1	0.0159059	122
Meso-Bathypelagic	Arthropoda	Mysidacea	Gnathophausia gracilis	5	800-1100+	2.45	gWW	2.03175	cm3	1.57138	0.91	mmol O2 g-1 h-1	0.0508857	122
Meso-Bathypelagic	Arthropoda	Mysidacea	Gnathophausia ingens	10	400-900	5.11	gWW	4.23765	cm3	2.00766	1.52	mmol O2 g-1 h-1	0.180465	122
Meso-Bathypelagic	Arthropoda	Mysidacea	Gnathophausia zoea	10	600-900	3.99	gWW	3.30885	cm3	1.84875	0.91	mmol O2 g-1 h-1	0.0843614	122
Meso-Bathypelagic	Arthropoda	Euphausiacea	Thysanopoda cornuta	5	1000-1000+	5.88	gWW	4.8762	cm3	2.10381	1.66	mmol O2 g-1 h-1	0.222779	122
Meso-Bathypelagic	Mollusca	Cephalopoda	Vampyroteuthis infernalis	5	600	1050	gWW	554.625	cm3	10.1916	0.025	mmol O2 g-1 h-1	0.599125	28
Meso-Bathypelagic	Mollusca	Cephalopoda	Japtella heathi	5	600	35.19	gWW	18.5879	cm3	3.28627	0.18	mmol O2 g-1 h-1	0.144571	123
Meso-Bathypelagic	Mollusca	Cephalopoda	Valbyteuthis oligobessa	2	900	25.4	gWW	13.4166	cm3	2.9479	0.55	mmol O2 g-1 h-1	0.315408	123
Meso-Bathypelagic	Mollusca	Cephalopoda	Bathyteuthis abyssicola	5	800	19.6	gWW	10.353	cm3	2.7039	0.59	mmol O2 g-1 h-1	0.263934	123
Meso-Bathypelagic	Mollusca	Cephalopoda	Jobiniteuthis portieri	5	500	41.85	gWW	22.1058	cm3	3.48171	0.59	mmol O2 g-1 h-1	0.563554	123
Meso-Bathypelagic	Mollusca	Cephalopoda	Liocranchia valdivia	5	500	2.92	gWW	1.54239	cm3	1.43349	0.59	mmol O2 g-1 h-1	0.0393208	123
